# Supplementary material for: The implementation of disaster preparedness training integration model based on Public Health Nursing (ILATGANA-PHN) to increase community capacity in natural disaster-prone areas
Source: BMC Nurs. 2024 Feb 7;23:105. doi: 10.1186/s12912-024-01755-w (PMC10848510; doi:10.1186/s12912-024-01755-w)
Supplement: Supplementary file 1 — Additional file 1. Basic data of ilatgana-phn research. [file 12912_2024_1755_MOESM1_ESM.xlsx]

## Sheet: Second Stage Data Avaibility
BASIC DATA OF ILATGANA-PHN RESEARCH
SECOND STAGE OF RESEARCH : "IMPLEMENTATION OF ILATGANA-PHN TRAINING IN KENDENG VILLAGE"
NOMOR	INITIAL NAME	CODE	GENDER	ROLE	AGE	EDUCATION	WORK	TRAINING EXP	KAP	PE	WS	MRC	CAPACITY	KAP_PRE	KAP_POST1	KAP_POST2	KAP_POST3	PE_PRE	PE_POS1	PE_POST2	PE_POST3	WS_PRE	WS_POST1	WS_POST_2	WS_POST3	RMC_Pre	RMC_Post1	RMC_Post2	RMC_Post3	Capacity_Pre	Capacity_Post1	Capacity_Post2	Capacity_Post3	Capacity_Range1-2	KAP-Range12	EP_Range12	WS_Range12	RMC_Range12	Usia_Katagori
1	Im	01.	Woman	Volunteer	58.00	Doesn’t go to school	Plantation Workers	Never	36.00	33.00	30.00	36.00	33.75	36.00	50.00	70.00	70.00	33.00	67.00	67.00	67.00	30.00	70.00	70.00	70.00	36.00	64.00	71.00	71.00	33.75	62.75	69.50	69.50	29.00	14.00	34.00	40.00	28.00	5.00
2	Rk	02.	Woman	Volunteer	38.00	Basic Education (Primary)	Doesn't work	Never	58.00	48.00	35.00	39.00	45.00	58.00	72.00	89.00	85.00	48.00	71.00	71.00	71.00	35.00	61.00	65.00	65.00	39.00	64.00	64.00	64.00	45.00	67.00	72.25	71.25	22.00	seond	23.00	26.00	25.00	3.00
3	Ht	03.	Woman	Volunteer	26.00	Secondary Education (SMA)	PNS/Employee	Never	66.00	57.00	72.00	68.00	65.75	66.00	74.00	80.00	81.00	57.00	81.00	81.00	81.00	72.00	80.00	80.00	78.00	68.00	79.00	79.00	79.00	65.75	78.50	80.00	79.75	12.75	8.00	24.00	8.00	11.00	2.00
4	Is	04.	Woman	Youth organization	28.00	Secondary Education (SMP)	Plantation Workers	Never	42.00	48.00	57.00	64.00	52.75	42.00	56.00	62.00	62.00	48.00	76.00	81.00	81.00	57.00	65.00	65.00	65.00	64.00	82.00	82.00	75.00	52.75	69.75	72.50	70.75	17.00	14.00	28.00	8.00	18.00	2.00
5	An	05.	Woman	Volunteer	36.00	Secondary Education (SMP)	Plantation Workers	Never	30.00	5.00	46.00	61.00	35.50	30.00	49.00	60.00	60.00	5.00	67.00	67.00	67.00	46.00	72.00	72.00	72.00	61.00	71.00	75.00	71.00	35.50	64.75	68.50	67.50	29.25	19.00	62.00	26.00	10.00	3.00
6	Hmw	06.	Man	Youth organization	18.00	Secondary Education (SMA)	Student	Once	63.00	43.00	78.00	68.00	63.00	63.00	74.00	74.00	74.00	43.00	62.00	62.00	62.00	78.00	83.00	83.00	80.00	68.00	79.00	79.00	75.00	63.00	74.50	74.50	72.75	11.50	11.00	19.00	5.00	11.00	1.00
7	Ds	07.	Man	Volunteer	31.00	Secondary Education (SMP)	Plantation Workers	Once	70.00	52.00	67.00	71.00	65.00	70.00	75.00	75.00	75.00	52.00	67.00	71.00	71.00	67.00	83.00	83.00	83.00	71.00	68.00	71.00	71.00	65.00	73.25	75.00	75.00	8.25	5.00	15.00	16.00	-3.00	2.00
8	Lnw	08.	Woman	Volunteer	36.00	Secondary Education (SMP)	PNS/Employee	Never	67.00	43.00	63.00	64.00	59.25	67.00	72.00	72.00	72.00	43.00	71.00	71.00	71.00	63.00	76.00	76.00	76.00	64.00	82.00	86.00	82.00	59.25	75.25	76.25	75.25	16.00	5.00	28.00	13.00	18.00	3.00
9	Mn	09.	Woman	Health Cadre	51.00	Basic Education (Primary)	Doesn't work	Never	61.00	76.00	52.00	71.00	65.00	61.00	71.00	73.00	73.00	76.00	81.00	86.00	81.00	52.00	59.00	65.00	65.00	71.00	71.00	71.00	71.00	65.00	70.50	73.75	72.50	5.50	10.00	5.00	7.00	.00	4.00
10	Nr	010.	Woman	Volunteer	31.00	Secondary Education (SMP)	Plantation Workers	Never	49.00	38.00	24.00	61.00	43.00	49.00	61.00	67.00	67.00	38.00	62.00	62.00	62.00	24.00	61.00	61.00	61.00	61.00	75.00	79.00	82.00	43.00	64.75	67.25	68.00	21.75	12.00	24.00	37.00	14.00	2.00
11	Ut	011.	Male	Volunteer	31.00	Secondary Education (SMP)	PNS/Employee	Once	49.00	29.00	33.00	61.00	43.00	49.00	69.00	72.00	72.00	29.00	71.00	71.00	71.00	33.00	70.00	72.00	72.00	61.00	71.00	75.00	79.00	43.00	70.25	72.50	73.50	27.25	20.00	42.00	37.00	10.00	2.00
12	Kml	012.	Woman	Health Cadre	56.00	Basic Education (Primary)	Doesn't work	Never	64.00	67.00	52.00	71.00	63.50	64.00	72.00	76.00	76.00	67.00	81.00	81.00	81.00	52.00	76.00	76.00	76.00	71.00	86.00	86.00	82.00	63.50	78.75	79.75	78.75	15.25	8.00	14.00	24.00	15.00	5.00
13	Int	013.	Man	Youth organization	17.00	Secondary Education (SMA)	Student	Once	54.00	57.00	52.00	71.00	58.50	54.00	70.00	71.00	71.00	57.00	71.00	71.00	67.00	52.00	72.00	72.00	72.00	71.00	75.00	75.00	71.00	58.50	72.00	72.25	70.25	13.50	16.00	14.00	20.00	4.00	1.00
14	Yy	014.	Woman	Volunteer	30.00	Secondary Education (SMP)	Plantation Workers	Never	70.00	33.00	50.00	64.00	54.25	70.00	74.00	80.00	78.00	33.00	76.00	76.00	81.00	50.00	87.00	80.00	80.00	64.00	79.00	79.00	75.00	54.25	79.00	78.75	78.50	24.75	4.00	43.00	37.00	15.00	2.00
15	El	015.	Woman	Volunteer	33.00	Secondary Education (SMP)	Plantation Workers	Never	65.00	52.00	50.00	50.00	54.25	65.00	76.00	79.00	78.00	52.00	57.00	71.00	76.00	50.00	59.00	63.00	63.00	50.00	71.00	82.00	79.00	54.25	65.75	73.75	74.00	11.50	11.00	5.00	9.00	21.00	2.00
16	Inn	016.	Woman	Health Cadre	56.00	Basic Education (Primary)	Doesn't work	Never	70.00	67.00	52.00	75.00	66.00	70.00	70.00	74.00	74.00	67.00	71.00	71.00	71.00	52.00	59.00	67.00	67.00	75.00	75.00	75.00	75.00	66.00	68.75	71.75	71.75	2.75	.00	4.00	7.00	.00	5.00
17	SK	017.	Woman	Volunteer	29.00	Secondary Education (SMP)	Plantation Workers	Never	72.00	52.00	46.00	61.00	57.75	72.00	81.00	82.00	81.00	52.00	81.00	81.00	76.00	46.00	54.00	61.00	61.00	61.00	71.00	79.00	79.00	57.75	71.75	75.75	74.25	14.00	9.00	29.00	8.00	10.00	2.00
18	Ed	018.	Man	Volunteer	38.00	Basic Education (Primary)	Doesn't work	Once	74.00	71.00	52.00	61.00	64.50	74.00	82.00	82.00	80.00	71.00	71.00	71.00	71.00	52.00	63.00	74.00	74.00	61.00	71.00	71.00	71.00	64.50	71.75	74.50	74.00	7.25	8.00	.00	11.00	10.00	3.00
19	Mmn	019.	Woman	Volunteer	46.00	Basic Education (Primary)	Plantation Workers	Never	64.00	62.00	37.00	36.00	49.75	64.00	77.00	77.00	77.00	62.00	81.00	81.00	81.00	37.00	59.00	65.00	65.00	36.00	61.00	64.00	64.00	49.75	69.50	71.75	71.75	19.75	13.00	19.00	22.00	25.00	4.00
20	Id	020.	Woman	Volunteer	33.00	Secondary Education (SMP)	Plantation Workers	Never	62.00	62.00	37.00	68.00	57.25	62.00	80.00	80.00	79.00	62.00	86.00	86.00	76.00	37.00	76.00	76.00	76.00	68.00	82.00	82.00	82.00	57.25	81.00	81.00	78.25	23.75	18.00	24.00	39.00	14.00	2.00
21	En	021.	Woman	Volunteer	56.00	Basic Education (Primary)	Doesn't work	Never	46.00	48.00	57.00	61.00	53.00	46.00	73.00	73.00	72.00	48.00	86.00	86.00	81.00	57.00	78.00	78.00	78.00	61.00	86.00	75.00	75.00	53.00	80.75	78.00	76.50	27.75	27.00	38.00	21.00	25.00	5.00
22	Iln	022.	Woman	Government officials	30.00	Secondary Education (SMP)	PNS/Employee	Never	71.00	71.00	33.00	57.00	58.00	71.00	75.00	75.00	75.00	71.00	81.00	81.00	81.00	33.00	72.00	72.00	72.00	57.00	79.00	79.00	79.00	58.00	76.75	76.75	76.75	18.75	4.00	10.00	39.00	22.00	2.00
23	St	023.	Woman	Health Cadre	56.00	Basic Education (Primary)	Plantation Workers	Never	67.00	67.00	33.00	71.00	59.50	67.00	81.00	84.00	81.00	67.00	76.00	76.00	76.00	33.00	63.00	70.00	70.00	71.00	86.00	82.00	82.00	59.50	76.50	78.00	77.25	17.00	14.00	9.00	30.00	15.00	5.00
24	Yn	024.	Woman	Volunteer	47.00	Basic Education (Primary)	Doesn't work	Never	65.00	71.00	41.00	39.00	54.00	65.00	82.00	82.00	81.00	71.00	81.00	81.00	71.00	41.00	67.00	67.00	67.00	39.00	64.00	64.00	64.00	54.00	73.50	73.50	70.75	19.50	17.00	10.00	26.00	25.00	4.00
25	Rmw	025.	Woman	Volunteer	38.00	Basic Education (Primary)	Plantation Workers	Never	67.00	48.00	33.00	64.00	53.00	67.00	74.00	74.00	74.00	48.00	76.00	76.00	76.00	33.00	59.00	63.00	63.00	64.00	79.00	79.00	79.00	53.00	72.00	73.00	73.00	19.00	7.00	28.00	26.00	15.00	3.00
26	Al	026.	Woman	Volunteer	37.00	Secondary Education (SMP)	Plantation Workers	Never	66.00	52.00	28.00	39.00	46.25	66.00	85.00	85.00	80.00	52.00	76.00	76.00	76.00	28.00	63.00	63.00	63.00	39.00	79.00	79.00	79.00	46.25	75.75	75.75	74.50	29.50	19.00	24.00	35.00	40.00	3.00
27	Ags	027.	Man	Volunteer	46.00	Basic Education (Primary)	Doesn't work	Once	34.00	71.00	54.00	64.00	55.75	34.00	82.00	82.00	79.00	71.00	71.00	71.00	71.00	54.00	63.00	67.00	67.00	64.00	78.00	64.00	64.00	55.75	73.50	71.00	70.25	17.75	48.00	.00	9.00	14.00	4.00
28	Apd	028.	Man	Volunteer	56.00	Basic Education (Primary)	Plantation Workers	Once	38.00	29.00	17.00	36.00	30.00	38.00	51.00	66.00	64.00	29.00	67.00	76.00	76.00	17.00	67.00	78.00	63.00	36.00	71.00	71.00	71.00	30.00	64.00	72.75	68.50	34.00	13.00	38.00	50.00	35.00	5.00
29	Mnh	029.	Woman	Volunteer	47.00	Basic Education (Primary)	Plantation Workers	Never	39.00	19.00	20.00	25.00	25.75	39.00	55.00	71.00	74.00	19.00	71.00	76.00	76.00	20.00	63.00	67.00	68.00	25.00	61.00	68.00	68.00	25.75	62.50	70.50	71.50	36.75	16.00	52.00	43.00	36.00	4.00
30	Dd	030.	Man	Youth organization	25.00	Secondary Education (SMA)	PNS/Employee	Once	39.00	62.00	72.00	57.00	57.50	39.00	52.00	68.00	76.00	62.00	62.00	62.00	62.00	72.00	80.00	80.00	83.00	57.00	61.00	71.00	71.00	57.50	63.75	70.25	73.00	6.25	13.00	.00	8.00	4.00	1.00
31	Nj	031.	Woman	Volunteer	47.00	Basic Education (Primary)	Plantation Workers	Never	44.00	81.00	43.00	71.00	59.75	44.00	54.00	73.00	78.00	81.00	81.00	81.00	81.00	43.00	70.00	70.00	70.00	71.00	68.00	68.00	68.00	59.75	68.25	73.00	74.25	8.50	10.00	.00	27.00	-3.00	4.00
32	Ar	032.	Man	Volunteer	42.00	Basic Education (Primary)	Doesn't work	Never	32.00	52.00	63.00	82.00	57.25	32.00	40.00	56.00	56.00	52.00	67.00	75.00	73.00	63.00	70.00	70.00	59.00	82.00	89.00	89.00	89.00	57.25	66.50	72.50	69.25	9.25	8.00	15.00	7.00	7.00	3.00
33	Nrh	033.	Woman	Volunteer	34.00	Secondary Education (SMP)	Plantation Workers	Never	46.00	52.00	43.00	61.00	50.50	46.00	46.00	68.00	68.00	52.00	52.00	62.00	62.00	43.00	69.00	70.00	58.00	61.00	82.00	82.00	86.00	50.50	62.25	70.50	68.50	11.75	.00	.00	26.00	21.00	2.00
34	Rp	034.	Man	Volunteer	47.00	Basic Education (Primary)	Plantation Workers	Once	38.00	14.00	28.00	71.00	37.75	38.00	50.00	50.00	50.00	14.00	81.00	81.00	81.00	28.00	74.00	76.00	76.00	71.00	75.00	75.00	79.00	37.75	70.00	70.50	71.50	32.25	12.00	67.00	46.00	4.00	4.00
35	Ayk	035.	Man	Public figure	57.00	Doesn’t go to school	Plantation Workers	Once	35.00	24.00	54.00	54.00	41.75	35.00	58.00	59.00	59.00	24.00	76.00	76.00	76.00	54.00	80.00	80.00	80.00	54.00	75.00	75.00	75.00	41.75	72.25	72.50	72.50	30.50	23.00	52.00	26.00	21.00	5.00
36	Nng	036.	Man	Volunteer	48.00	Basic Education (Primary)	Plantation Workers	Never	36.00	76.00	78.00	79.00	67.25	36.00	55.00	59.00	60.00	76.00	76.00	76.00	76.00	78.00	83.00	85.00	85.00	79.00	79.00	79.00	79.00	67.25	73.25	74.75	75.00	6.00	19.00	.00	5.00	.00	4.00
37	Pt	037.	Woman	Health Cadre	44.00	Basic Education (Primary)	Doesn't work	Never	46.00	38.00	35.00	36.00	38.75	46.00	53.00	55.00	56.00	38.00	81.00	90.00	81.00	35.00	67.00	67.00	65.00	36.00	71.00	71.00	71.00	38.75	68.00	70.75	68.25	29.25	7.00	43.00	32.00	35.00	3.00
38	Kml	038.	Woman	Volunteer	33.00	SMP	Plantation Workers	Never	39.00	76.00	80.00	46.00	60.25	39.00	51.00	54.00	56.00	76.00	76.00	81.00	81.00	80.00	74.00	74.00	74.00	46.00	71.00	75.00	75.00	60.25	68.00	71.00	71.50	7.75	12.00	.00	-6.00	25.00	2.00
39	Yd	039.	Man	Volunteer	46.00	Basic Education (Primary)	Plantation Workers	Once	41.00	38.00	65.00	18.00	40.50	41.00	52.00	52.00	55.00	38.00	62.00	76.00	76.00	65.00	70.00	72.00	70.00	18.00	54.00	82.00	82.00	40.50	59.50	70.50	70.75	19.00	11.00	24.00	5.00	36.00	4.00
40	Jjg	040.	Man	Volunteer	58.00	Doesn’t go to school	Plantation Workers	Never	36.00	52.00	67.00	11.00	41.50	36.00	55.00	57.00	57.00	52.00	52.00	67.00	48.00	67.00	70.00	70.00	72.00	11.00	46.00	64.00	68.00	41.50	55.75	64.50	61.25	14.25	19.00	.00	3.00	35.00	5.00
41	StH	041.	Woman	Volunteer	32.00	Secondary Education (SMP)	Doesn't work	Never	55.00	24.00	54.00	14.00	33.25	55.00	70.00	71.00	71.00	24.00	57.00	62.00	62.00	54.00	67.00	67.00	72.00	13.00	64.00	71.00	71.00	36.50	64.50	67.75	69.00	28.00	15.00	33.00	13.00	51.00	2.00
42	Ang	042.	Man	Volunteer	46.00	Basic Education (Primary)	Plantation Workers	Once	82.00	57.00	70.00	4.00	53.25	82.00	67.00	70.00	70.00	57.00	57.00	62.00	71.00	70.00	70.00	76.00	63.00	4.00	64.00	75.00	75.00	53.25	64.50	70.75	69.75	11.25	-15.00	.00	.00	60.00	4.00
43	Aj	043.	Man	Volunteer	45.00	Basic Education (Primary)	Plantation Workers	Never	27.00	52.00	65.00	29.00	43.25	27.00	50.00	52.00	53.00	52.00	52.00	57.00	67.00	65.00	73.00	74.00	72.00	29.00	71.00	71.00	71.00	43.25	61.50	63.50	65.75	18.25	23.00	.00	8.00	42.00	3.00
44	Iwn	044.	Man	Volunteer	27.00	Secondary Education (SMA)	PNS/Employee	Pernah	63.00	57.00	74.00	4.00	49.50	63.00	64.00	70.00	72.00	57.00	57.00	57.00	62.00	74.00	74.00	74.00	71.00	4.00	68.00	68.00	86.00	49.50	65.75	67.25	72.75	16.25	1.00	.00	.00	64.00	2.00
45	Ddn	045.	Man	Volunteer	46.00	Basic Education (Primary)	Plantation Workers	Never	46.00	62.00	74.00	14.00	49.00	46.00	45.00	47.00	47.00	62.00	62.00	71.00	71.00	74.00	78.00	80.00	83.00	14.00	64.00	68.00	46.00	49.00	62.25	66.50	61.75	13.25	-1.00	.00	4.00	50.00	4.00
46	Ong	046.	Woman	Volunteer	56.00	Basic Education (Primary)	Doesn't work	Never	54.00	67.00	70.00	7.00	49.50	54.00	59.00	59.00	60.00	67.00	67.00	71.00	71.00	70.00	72.00	74.00	76.00	7.00	61.00	64.00	71.00	49.50	64.75	67.00	69.50	15.25	5.00	.00	2.00	54.00	5.00
47	Et	047.	Woman	Volunteer	48.00	Basic Education (Primary)	Plantation Workers	Never	54.00	33.00	54.00	11.00	38.00	54.00	67.00	68.00	69.00	33.00	71.00	76.00	71.00	54.00	65.00	67.00	67.00	11.00	79.00	82.00	82.00	38.00	70.50	73.25	72.25	32.50	13.00	38.00	11.00	68.00	4.00
48	Qdr	048.	Woman	Volunteer	39.00	Basic Education (Primary)	Doesn't work	Never	41.00	19.00	35.00	61.00	39.00	41.00	52.00	56.00	57.00	19.00	62.00	76.00	52.00	35.00	54.00	59.00	59.00	61.00	68.00	71.00	71.00	39.00	59.00	65.50	59.75	20.00	11.00	43.00	19.00	7.00	3.00
49	Ysf	049.	Man	Volunteer	46.00	Basic Education (Primary)	Plantation Workers	Once	47.00	86.00	43.00	82.00	64.50	47.00	66.00	75.00	76.00	86.00	86.00	86.00	81.00	43.00	67.00	67.00	70.00	82.00	82.00	82.00	86.00	64.50	75.25	77.50	78.25	10.75	19.00	.00	24.00	.00	4.00
50	Myt	050.	Woman	Volunteer	37.00	Secondary Education (SMP)	Doesn't work	Never	67.00	52.00	57.00	61.00	59.25	67.00	67.00	69.00	71.00	52.00	52.00	67.00	57.00	57.00	78.00	78.00	78.00	61.00	61.00	79.00	79.00	59.25	64.50	73.25	71.25	5.25	.00	.00	21.00	.00	3.00
51	Wwy	051.	Man	Volunteer	47.00	Basic Education (Primary)	Plantation Workers	Once	61.00	76.00	52.00	82.00	67.75	61.00	61.00	70.00	70.00	76.00	76.00	76.00	67.00	52.00	74.00	76.00	76.00	82.00	82.00	82.00	86.00	67.75	73.25	76.00	74.75	5.50	.00	.00	22.00	.00	4.00
52	An	052.	Man	Volunteer	56.00	Doesn’t go to school	Plantation Workers	Once	67.00	48.00	67.00	79.00	65.25	67.00	67.00	74.00	76.00	48.00	48.00	57.00	62.00	67.00	72.00	72.00	76.00	79.00	89.00	89.00	89.00	65.25	69.00	73.00	75.75	3.75	.00	.00	5.00	10.00	5.00
53	En	053.	Woman	Youth organization	16.00	Secondary Education (SMA)	Student	Never	47.00	14.00	30.00	68.00	39.75	47.00	63.00	65.00	67.00	14.00	67.00	67.00	71.00	30.00	61.00	61.00	61.00	68.00	82.00	82.00	82.00	39.75	68.25	68.75	70.25	28.50	16.00	53.00	31.00	14.00	1.00
54	Kom	054.	Woman	Volunteer	48.00	Basic Education (Primary)	Plantation Workers	Never	61.00	19.00	28.00	57.00	41.25	61.00	61.00	68.00	71.00	19.00	57.00	62.00	71.00	28.00	59.00	63.00	63.00	57.00	68.00	86.00	86.00	41.25	61.25	69.75	72.75	20.00	.00	38.00	31.00	11.00	4.00
55	Htn	055.	Woman	Volunteer	44.00	Basic Education (Primary)	Doesn't work	Never	65.00	71.00	57.00	36.00	57.25	65.00	71.00	80.00	81.00	71.00	81.00	86.00	81.00	57.00	65.00	87.00	83.00	36.00	68.00	71.00	71.00	57.25	71.25	81.00	79.00	14.00	6.00	10.00	8.00	32.00	3.00
56	Udn	056.	Man	Volunteer	49.00	Basic Education (Primary)	Plantation Workers	Once	78.00	71.00	50.00	43.00	60.50	78.00	78.00	83.00	83.00	71.00	76.00	76.00	71.00	50.00	54.00	70.00	65.00	43.00	68.00	68.00	68.00	60.50	69.00	74.25	71.75	8.50	.00	5.00	4.00	25.00	4.00
57	Wdr	057.	Woman	Volunteer	39.00	Secondary Education (SMP)	Plantation Workers	Never	68.00	62.00	50.00	36.00	54.00	68.00	68.00	82.00	81.00	62.00	62.00	71.00	71.00	50.00	50.00	78.00	74.00	36.00	75.00	82.00	79.00	54.00	63.75	78.25	76.25	9.75	.00	.00	.00	39.00	3.00
58	Sbn	058.	Man	Volunteer	50.00	Basic Education (Primary)	Plantation Workers	Once	55.00	71.00	57.00	29.00	53.00	55.00	58.00	68.00	68.00	71.00	71.00	81.00	81.00	57.00	61.00	78.00	72.00	29.00	61.00	75.00	75.00	53.00	62.75	75.50	74.00	9.75	3.00	.00	4.00	32.00	4.00
59	Ayk	059.	Man	Government officials	59.00	Doesn’t go to school	Plantation Workers	Once	72.00	43.00	26.00	36.00	44.25	72.00	76.00	85.00	85.00	43.00	52.00	71.00	71.00	26.00	52.00	72.00	72.00	36.00	64.00	82.00	82.00	44.25	61.00	77.50	77.50	16.75	4.00	9.00	26.00	28.00	5.00
60	Ln	060.	Woman	Volunteer	46.00	Basic Education (Primary)	Doesn't work	Never	39.00	52.00	48.00	68.00	51.75	39.00	47.00	70.00	69.00	52.00	62.00	76.00	76.00	48.00	52.00	61.00	61.00	68.00	68.00	75.00	75.00	51.75	57.25	70.50	70.25	5.50	8.00	10.00	4.00	.00	4.00
61	Jjg2	061.	Man	Youth organization	25.00	Secondary Education (SMA)	Plantation Workers	Once	74.00	48.00	22.00	14.00	39.50	74.00	76.00	84.00	84.00	48.00	57.00	67.00	67.00	22.00	46.00	76.00	76.00	14.00	61.00	82.00	82.00	39.50	60.00	77.25	77.25	20.50	2.00	9.00	24.00	47.00	1.00
62	Ent	062.	Woman	Public figure	60.00	Basic Education (Primary)	Plantation Workers	Never	70.00	76.00	50.00	18.00	53.50	70.00	71.00	81.00	79.00	76.00	76.00	81.00	81.00	50.00	61.00	74.00	74.00	18.00	71.00	71.00	71.00	53.50	69.75	76.75	76.25	16.25	1.00	.00	11.00	53.00	5.00
63	Spdn	063.	Man	Volunteer	46.00	Secondary Education (SMP)	PNS/Employee	Once	54.00	52.00	59.00	21.00	46.50	54.00	55.00	64.00	64.00	52.00	57.00	57.00	57.00	59.00	59.00	78.00	78.00	21.00	64.00	68.00	68.00	46.50	58.75	66.75	66.75	12.25	1.00	5.00	.00	43.00	4.00
64	Mmh	064.	Man	Volunteer	57.00	Basic Education (Primary)	Plantation Workers	Once	70.00	52.00	57.00	11.00	47.50	70.00	71.00	76.00	76.00	52.00	67.00	67.00	67.00	57.00	65.00	78.00	74.00	11.00	68.00	75.00	75.00	47.50	67.75	74.00	73.00	20.25	1.00	15.00	8.00	57.00	5.00
65	Ang	065.	Woman	Youth organization	27.00	Secondary Education (SMA)	PNS/Employee	Never	38.00	62.00	57.00	36.00	48.25	38.00	50.00	74.00	74.00	62.00	67.00	67.00	62.00	57.00	63.00	76.00	74.00	36.00	61.00	71.00	71.00	48.25	60.25	72.00	70.25	12.00	12.00	5.00	6.00	25.00	2.00
66	Yni	066.	Woman	Volunteer	31.00	Secondary Education (SMP)	Plantation Workers	Never	36.00	62.00	54.00	68.00	55.00	36.00	48.00	77.00	77.00	62.00	62.00	67.00	67.00	54.00	54.00	83.00	78.00	68.00	75.00	82.00	82.00	55.00	59.75	77.25	76.00	4.75	12.00	.00	.00	7.00	2.00
67	Cc	067.	Woman	Volunteer	47.00	Basic Education (Primary)	Plantation Workers	Never	20.00	24.00	63.00	79.00	46.50	20.00	41.00	67.00	67.00	24.00	67.00	71.00	71.00	63.00	63.00	76.00	76.00	79.00	82.00	71.00	68.00	46.50	63.25	71.25	70.50	16.75	21.00	43.00	.00	3.00	4.00
68	Shm	068.	Man	Volunteer	43.00	Basic Education (Primary)	Doesn't work	Once	4.00	24.00	22.00	54.00	26.00	4.00	51.00	65.00	65.00	24.00	71.00	81.00	81.00	22.00	52.00	70.00	59.00	54.00	61.00	71.00	68.00	26.00	58.75	71.75	68.25	32.75	47.00	47.00	30.00	7.00	3.00
69	Yni	069.	Woman	Volunteer	48.00	Basic Education (Primary)	Plantation Workers	Never	53.00	71.00	70.00	29.00	55.75	53.00	53.00	73.00	73.00	71.00	71.00	81.00	81.00	70.00	74.00	76.00	76.00	29.00	71.00	75.00	75.00	55.75	67.25	76.25	76.25	11.50	.00	.00	4.00	42.00	4.00
70	SWn	070.	Male	Public figure	57.00	Doesn’t go to school	Plantation Workers	Once	29.00	48.00	46.00	57.00	45.00	29.00	45.00	56.00	56.00	48.00	67.00	76.00	71.00	46.00	46.00	65.00	65.00	57.00	61.00	64.00	64.00	45.00	54.75	65.25	64.00	9.75	16.00	19.00	.00	4.00	5.00
71	Rst	071.	Woman	Volunteer	28.00	Secondary Education (SMA)	Doesn't work	Never	69.00	62.00	72.00	71.00	68.50	69.00	75.00	84.00	84.00	62.00	62.00	76.00	76.00	72.00	78.00	72.00	72.00	71.00	71.00	79.00	79.00	68.50	71.50	77.75	77.75	3.00	6.00	.00	6.00	.00	2.00
72	De	072.	Man	Volunteer	47.00	Basic Education (Primary)	Plantation Workers	Never	49.00	62.00	61.00	75.00	61.75	49.00	49.00	70.00	69.00	62.00	67.00	67.00	67.00	61.00	61.00	74.00	74.00	75.00	75.00	82.00	82.00	61.75	63.00	73.25	73.00	1.25	.00	5.00	.00	.00	4.00
73	Kkm	073.	Woman	Volunteer	59.00	Basic Education (Primary)	Doesn't work	Never	76.00	76.00	57.00	71.00	70.00	76.00	80.00	80.00	78.00	76.00	86.00	86.00	81.00	57.00	57.00	65.00	65.00	71.00	71.00	82.00	82.00	70.00	73.50	78.25	76.50	3.50	4.00	10.00	.00	.00	5.00
74	AsS	074.	Man	Volunteer	48.00	Secondary Education (SMP)	Plantation Workers	Once	64.00	57.00	57.00	61.00	59.75	64.00	64.00	67.00	67.00	57.00	57.00	71.00	71.00	57.00	57.00	85.00	85.00	61.00	61.00	68.00	68.00	59.75	59.75	72.75	72.75	.00	.00	.00	.00	.00	4.00
75	Tb	075.	Man	Volunteer	56.00	Doesn’t go to school	Plantation Workers	Once	61.00	76.00	52.00	64.00	63.25	61.00	61.00	63.00	61.00	76.00	76.00	81.00	81.00	52.00	52.00	74.00	74.00	64.00	64.00	71.00	71.00	63.25	63.25	72.25	71.75	.00	.00	.00	.00	.00	5.00
76	El	076.	Woman	Volunteer	29.00	Secondary Education (SMP)	Doesn't work	Never	67.00	48.00	67.00	75.00	64.25	67.00	67.00	74.00	74.00	48.00	48.00	76.00	71.00	67.00	65.00	70.00	70.00	75.00	75.00	79.00	79.00	64.25	63.75	74.75	73.50	-.50	.00	.00	-2.00	.00	2.00
77	Um	077.	Man	Volunteer	47.00	Basic Education (Primary)	Doesn't work	Once	47.00	14.00	30.00	68.00	39.75	47.00	52.00	66.00	66.00	14.00	62.00	71.00	71.00	30.00	63.00	78.00	78.00	68.00	68.00	75.00	68.00	39.75	61.25	72.50	70.75	21.50	5.00	48.00	33.00	.00	4.00
78	Tos	078.	Man	Public figure	57.00	Doesn’t go to school	Plantation Workers	Once	56.00	52.00	46.00	64.00	54.50	56.00	63.00	73.00	72.00	52.00	52.00	71.00	62.00	46.00	46.00	70.00	70.00	64.00	64.00	71.00	71.00	54.50	56.25	71.25	68.75	1.75	7.00	.00	.00	.00	5.00
